# Supplementary material for: EBNA1 SUMOylation by PIAS1 suppresses EBV lytic replication and enhances episome maintenance
Source: mBio. 2025 Dec 11;17(1):e02639-25. doi: 10.1128/mbio.02639-25 (PMC12802318; doi:10.1128/mbio.02639-25)
Supplement: Table S1 — Primers used in this study. [file mbio.02639-25-s0002.xlsx]

## Sheet: Sheet1
Table S1. Primers used in this study
pFS_246_F	CCTGGACACACAGTCTTAGTT	qPCR oriP
pFS_246_R	CCTGCATGCCGTTTAATGATAG	qPCR oriP
pFS_229_F	ATGGGTAAGCCTATCCCTAACCCTCTCCTCGGTCTCGATTCTACG ATGTCTGACGAGGGA	Halo-V5-EBNA1 cloning
pFS_229_R	GGCCCAAATCTAGATATCCG TCACTCTTGGCCTTCCTCTCCCTCATCCCCG	Halo-V5-EBNA1 cloning
pFS_241_F	CTGTCCTCCCTCTGCCCCAGACCGTTG	EBNA1 K17R site direction mutation
pFS_241_R	CAACGGTCTGGGGCAGAGGGAGGACAG	EBNA1 K17R site direction mutation
pFS_242_F	CAATACACGAGGGTCTCCTCTGAGGTCTTCTCACG	EBNA1 K75R site direction mutation
pFS_242_R	CGTGAGAAGACCTCAGAGGAGACCCTCGTGTATTG	EBNA1 K75R site direction mutation
pFS_243_F	CGATGTTCTCGAACCTGGGGTTGCTGCCG	EBNA1 K241R site direction mutation
pFS_243_R	CGGCAGCAACCCCAGGTTCGAGAACATCG	EBNA1 K241R site direction mutation
pFS_251_F	ATGTACCCATACGATGTTCCAGATTACGCTATGTCTGACGAGGGA	Halo-HA-EBNA1 cloning
pFS_608_F	CCACCATCACCTTGCTACCGGGGGCCGGTGG	Stop codon at 216 AA EBNA1
pFS_608_R	CCACCGGCCCCCGGTAGCAAGGTGATGGTGG	Stop codon at 216 AA EBNA1
pFS_597_F	CGCTTCCGAATTCAGAGCTCAACCGATGTACCCATACGATGTTCCAGATTACGCTATGGGCCAAGGTGATGGTGGTAGAC	Halo-HA-EBNA1 216-405 AA
pFS_597_R	AAGCGGCCGCAAAATCCTGCAGGAATTGGGCCCAAATCTAGATATCCGTCACTCTTGGCCTTCCTCTCCCTC	Halo-HA-EBNA1 216-405 AA
pFS_272_F	ATG GGTAAGCCTATCCCTAACCCTCTCCTCGGTCTCGATTCTACGATGGAGACTCTTTGCCAACGTTTAAATG	Halo-V5-E2
pFS_272_R	GGCCCAAATCTAGATATCCGTCATATAGACATAAATCCAG	Halo-V5-E2
pFS_274_F	GGTGTAAGACGACATTGTGGAA	qPCR pCEP4 retention
pFS_274_R	ACGTAGAAAGGACTACCGACGA	qPCR pCEP4 retention
RL0066	TGGACTTCGAGCAAGAGATG	qPCR β-actin
RL0067	GAAGGAAGGCTGGAAGAGTG	qPCR β-actin
pFS_702_F	GAGCACCTCACATACACCTTAC	OriP pCEP4 qPCR
pFS_702_R	GCAGTGAACTCTCCTGAATCTT	OriP pCEP4 qPCR
